# Supplementary material for: APOBEC3B Activity Is Prevalent in Urothelial Carcinoma Cells and Only Slightly Affected by LINE-1 Expression
Source: Front Microbiol. 2018 Sep 4;9:2088. doi: 10.3389/fmicb.2018.02088 (PMC6132077; doi:10.3389/fmicb.2018.02088)
Supplement: Supplementary file 2 [file Table_2.XLSX]

## Sheet: Tabelle1
	Suppl. Table 2: Oligonucleotides used in this study
	Gene/locus name	Accession No.	Primer	Sequence 5' to 3'
	Expression:
	APOBEC3A	NM_145699.3	A3A_for	AACTTTAACAATGGCATTGG
	APOBEC3A	NM_145699.3	A3A_rev	CAGAGAAGATTCTTAGCCTGGT
	APOBEC3B	NM_001270411.1	A3B_for	AATAAAGAGGGGCCGCTCAAA
	APOBEC3B	NM_001270411.1	A3B_rev	TGCGTGGTACTGAGGCTTGAAAT
	APOBEC3C	NM_014508.2	A3C_for	TTCACCGTGGAAGGTATAAAG
	APOBEC3C	NM_014508.2	A3C_rev	TATGTCGTCGCAGAACCA
	APOBEC3D	NM_152426.3	A3D_for	AGAGGGGCCGCTCAAATCT
	APOBEC3D	NM_152426.3	A3D_rev	TGCCTGTGATTCGACTGACGT
	APOBEC3F	NM_001006666.1	A3F_for	TCCTGAAACCTGGAGCCT
	APOBEC3F	NM_001006666.1	A3F_rev	GAAAGATCTTTGCGTCCAAAC
	APOBEC3G	NM_021822.3	A3G_for	AGCGCAGGGGCTTTCTAT
	APOBEC3G	NM_021822.3	A3G_rev	AGGTCCAGCTTCCAAAAGG
	APOBEC3H	M_001166003.2	A3H_for	GGGGCAAGTCTGCTAAGGAA
	APOBEC3H	M_001166003.2	A3H_rev	CGGCGCTTGTTGTTAAACTG
	hTERT	NM_198253.2	hTERT_for	CGGAAGAGTGTCTGGAGCAA
	hTERT	NM_198253.2	hTERT_rev	GGATGAAGCGGAGTCTGGA
	TERC	NR_001566.1	TERC_for	TCTAACCCTAACTGAGAAGGGCG
	TERC	NR_001566.1	TERC_rev	GTTTGCTCTAGAATGAACGGTGGAAG
	LINE-1/L1.3	L19088.1 (nt.pos.: 99 - 120)	L1_5'_for	GTACCGGGTTCATCTCACTAGG
	LINE-1/L1.3	L19088.1 (nt.pos.: 323 - 344)	L1_5'_rev	TGTGGGATATAGTCTCGTGGTG
	TBP	CR456776.1	TBP_for	ACAACAGCCTGCCACCTTA
	TBP	CR456776.1	TBP_rev	GAATAGGCTGTGGGGTCAGT
	siRNAs
	LINE-1/L1.3	L19088.1 (nt.pos: 1287 - 1312)	L1_siRNA_I	GAGAACGCCACAAAGAUACtt
	LINE-1/L1.3	L19088.1 (nt.pod: 1512 - 1531)	L1_siRNA_II	GAAAUGAAGCGAGAAGGGAAGUUUA
