# Supplementary material for: APOBEC3B Activity Is Prevalent in Urothelial Carcinoma Cells and Only Slightly Affected by LINE-1 Expression
Source: Front Microbiol. 2018 Sep 4;9:2088. doi: 10.3389/fmicb.2018.02088 (PMC6132077; doi:10.3389/fmicb.2018.02088)
Supplement: Supplementary file 3 [file Table_3.xlsx]

## Sheet: Sheet1
					Cell lines	SNP rs139297 (G to C mutation yields Gly to Arg at 105)	SNP rs139298 and rs139299 (AAG to GAC yields Lys to Asp at 121)
					BC61	Heterozygous	Heterozygous
					BFTC905	Homozygous G->C	Homozygous AAG->GAC
					J82	Homozygous G->C	Homozygous AAG->GAC
					RT4	Heterozygous	Heterozygous
					RT-112	Heterozygous	Heterozygous
					SW-1710	Heterozygous	Heterozygous
					UMUC6	Heterozygous	Heterozygous
					253J	Homozygous	Homozygous
					5637	Homozygous G->C	Homozygous AAG->GAC
					639-V	Homozygous	Homozygous
					647-V	Homozygous	Homozygous
					HT-1376	Homozygous G->C	Homozygous AAG->GAC
					Ku-19-19	Homozygous	Homozygous
					SD	Homozygous	Homozygous
					T24	Homozygous G->C	Homozygous AAG->GAC
					UMUC3	Homozygous	Homozygous
					VM-CUB1	Heterozygous	Heterozygous
					MGHU4	Heterozygous	Heterozygous
